# Supplementary material for: Evaluation of the Apoptotic, Prooxidative and Therapeutic Effects of Odoroside A on Lung Cancer: An In Vitro Study Extended with In Silico Analyses of Human Lung Cancer Datasets
Source: Life (Basel). 2025 Mar 12;15(3):445. doi: 10.3390/life15030445 (PMC11944172; doi:10.3390/life15030445)
Supplement: Supplementary file 1 [file life-15-00445-s001.zip]

Archive with 1 entries (1 files):
- life-3446715-supplementary.pdf
